# Supplementary material for: Implementation and First Evaluation of Strong-Correlation-Corrected Local Hybrid Functionals for the Calculation of NMR Shieldings and Shifts
Source: J Phys Chem A. 2024 Mar 8;128(11):2253–71. doi: 10.1021/acs.jpca.3c08507 (PMC10961831; doi:10.1021/acs.jpca.3c08507)
Supplement: Supplementary file 2 — jp3c08507_si_002.xlsx [file jp3c08507_si_002.xlsx]

## Sheet: NS372 Shieldings
Shieldings	pcSseg-3		CCSD(T)			cLH12ct-SsirPW92	cLH20t	cωLH22t	cscLH22ct-SVWN-m	cscLH22ta	cscLH22t	cscLH23t-mBR	cscLH23t-mBR-P						CCSD(T)			cLH12ct-SsirPW92	cLH20t	cωLH22t	cscLH22ct-SVWN-m	cscLH22ta	cscLH22t	cscLH23t-mBR	cscLH23t-mBR-P			Shieldings	pcSseg-3		CCSD(T)			cLH12ct-SsirPW92	cLH20t	cωLH22t	cscLH22ct-SVWN-m	cscLH22ta	cscLH22t	cscLH23t-mBR	cscLH23t-mBR-P
1H	Pyrazole	NH	21.851			21.4722	21.6012	21.5532	21.9157	21.7072	21.6817	21.6454	21.6306			11B	B2F4		84.345			81.5659	80.7204	79.1101	81.9886	80.6687	80.5992	80.7204	80.7193			13C	Pyrazole	C2	86.629			81.5171	80.8213	78.4168	80.4929	80.1686	80.4044	80.7959	80.801			15N	Pyrazole
	Pyrazole	C1	24.023			23.65	23.8775	23.7455	24.0655	23.9695	23.9352	23.9258	23.9076				B2H6		92.246			90.2831	92.5366	89.1268	90.448	91.8503	91.6774	92.2443	92.2541				Pyrazole	C1	66.148			60.2376	58.6986	55.5516	60.6661	60.3493	58.7397	59.4505	59.1576				Pyrazole
	Pyrazole	C3	23.852			23.4917	23.6966	23.5782	23.8975	23.7703	23.7516	23.7321	23.7201				B4C2H6		128.345			126.322	126.805	125.029	126.243	126.965	126.48	126.719	126.717				Pyrazole	C3	50.631			44.8437	43.2309	40.2533	44.9531	44.3186	43.1744	43.6767	43.53				CH3CN
	Pyrazole	C2	25.071			24.7201	24.946	24.824	25.0793	24.9405	24.9857	24.9592	24.9551				BF3		96.562			94.3795	93.4172	92.2164	94.0503	92.8737	93.3141	93.4172	93.4154				C2F4		45.44			39.0471	37.2558	35.6202	36.8298	35.9974	37.2068	37.7302	37.8187				CH3NH2
	C2H4		26.064			25.5769	25.8969	25.6616	25.967	25.8953	25.9245	25.9138	25.9068				BF		82.242			76.2399	74.7177	73.1617	78.6157	76.8658	74.685	74.7177	74.7201				C2H4		70.059			61.4539	61.3997	57.4435	61.1951	60.5722	60.7714	61.4979	61.4553				CH3NO2
	C2H6		30.691			30.624	30.704	30.6439	30.8602	30.7127	30.7466	30.7174	30.7109				BH2F		53.811			52.2583	53.1688	47.7215	53.8473	52.3439	52.6187	53.0675	53.1149				C2H6		185.617			185.246	183.272	184.12	181.261	182.86	182.574	183.101	183.18				ClCN
	C3H4	CH	24.373			23.791	24.0652	23.8698	24.2275	24.1934	24.1244	24.1069	24.0927				BH3		17.41			16.7481	19.9812	8.67052	19.9984	18.3916	18.9039	19.7189	19.8371				C3H4	CH2	192.171			189.86	188.92	189.684	186.6	188.294	188.231	188.73	188.814				FCN
	C3H4	CH2	30.65			30.511	30.5563	30.5195	30.7544	30.5671	30.5926	30.5685	30.5629				BH4-		158.959			158.487	157.444	158.149	155.495	157.538	157.171	157.371	157.376				C3H4	CH	83.948			73.4597	72.5283	69.4716	73.3624	72.4189	72.0905	72.7378	72.6925				FNNF (cis)
	Furan	C2, C5	24.038			23.6773	23.9029	23.7771	24.0615	23.9597	23.9556	23.9533	23.9463				BHF2		85.122			83.3397	82.6898	80.5937	83.8088	82.4305	82.4752	82.6689	82.6765				Furan	C2, C5	48.034			42.6656	41.0759	37.9162	43.1255	42.2687	41.0805	41.8482	41.7525				FNNF (trans)
	Furan	C3, C4	25.02			24.6104	24.8335	24.7028	24.9751	24.8386	24.8778	24.8534	24.8489				BH		-188.252			-271.877	-236.084	-282.025	-239.548	-235.188	-237.368	-236.632	-236.883				Furan	C3, C4	81.996			76.1318	75.1432	72.6869	75.4665	75.043	74.7306	75.0658	75.108				FNO
	CH2CCH2		26.796			26.514	26.6823	26.6151	26.8429	26.7021	26.7297	26.7039	26.6983				Borazine		77.98			76.2083	75.7486	73.5433	76.1609	75.0715	75.4761	75.7182	75.7422				CF4		65.517			59.9391	58.532	57.268	56.912	57.0559	58.3565	58.532	58.5287				H2CNN
	CH2CF2		27.755			27.556	27.6362	27.5119	27.8867	27.6549	27.6812	27.6509	27.6442				C2B2H4		71.104			70.6454	69.7309	66.7761	70.581	68.1442	69.4367	69.6561	69.6645				CH2CCH2	CH2	118.887			115.987	113.624	112.398	113.921	112.887	113.117	113.694	113.602				H2CNN
	CH2CHF	CHF	24.844			24.4296	24.6806	24.5161	24.6881	24.633	24.7122	24.7019	24.6949				H3NBH3		130.238			130.115	129.734	129.327	127.941	129.3	129.274	129.62	129.666				CH2CCH2	(cent.)	-25.02			-38.8048	-41.7328	-43.2681	-38.281	-42.604	-41.7212	-42.0383	-41.7866				HCN
	CH2CHF	CH2 (cis)	26.703			26.3769	26.5713	26.3936	26.7453	26.6005	26.6138	26.5936	26.5833				BF3OH2		104.292			101.859	101.389	100.471	101.04	100.837	101.298	101.389	101.387				CH2CF2	CH2	130.631			128.561	125.827	124.238	127.379	125.883	125.214	125.466	125.534				HCNH+
	CH2CHF	CH2 (trans)	27.117			26.7431	26.951	26.7772	27.1091	26.9571	26.9921	26.971	26.9624				B(CH3)3		18.868			15.8306	13.2091	8.69652	17.2824	12.2842	13.1204	13.2804	13.2993				CH2CF2	CF2	24.811			18.0034	16.1656	14.0578	16.2178	15.5194	16.1616	16.6498	16.5616				HCONH2
	CH2F2		26.046			25.8512	26.0346	25.8787	25.954	25.8639	26.0545	26.0373	26.0363																				CH2CHF	CHF	34.628			26.1044	25.4285	22.2244	24.8275	24.2095	25.1441	25.7401	25.6272				HNCO
	CH3CH2F	CH3 (av.)	30.3017			30.22	30.2985	30.226	30.455	30.2882	30.3452	30.3136	30.3072								SD	20.4204	11.6235	22.3157	12.4584	11.2211	11.8098	11.7252	11.7953				CH2CHF	CH2	98.339			93.3421	92.1004	89.1959	92.7132	91.901	91.5317	92.0682	92.0815				HNNN
	CH3CH2F		27.164			26.9961	27.1756	27.0409	27.1709	27.0611	27.2012	27.181	27.1784								MSE	-7.39118	-5.20419	-10.8469	-5.02129	-5.52633	-5.60735	-5.30642	-5.30438				CH2F2		82.478			79.4438	79.2558	77.2558	75.5511	76.7904	78.6983	79.2176	79.2213				HNNN
	CH3CHF2		25.739			25.5157	25.7054	25.5634	25.6339	25.5314	25.7242	25.7084	25.7069								MAE	7.39118	5.58577	10.8469	5.37125	5.65721	5.80653	5.61428	5.62908				CH3CH2F	CH3	175.865			175.993	174.015	174.156	172.315	173.383	173.324	173.848	173.918				HNNN
	CH3CHF2	CH3 (av.)	30.1527			30.0605	30.1228	30.0535	30.287	30.0991	30.1729	30.1384	30.1323																				CH3CH2F	CH2F	112.545			109.679	108.81	108.064	105.505	106.749	108.166	108.708	108.752				Imidazole
	CH3CHO		21.879			21.3327	21.7624	21.5375	21.6078	21.7	21.7766	21.759	21.7681								relSD	5.88128	3.34766	6.42713	3.58812	3.23179	3.40134	3.37697	3.39714				CH3CHF2	CH3	171.129			171.436	169.462	169.22	168.012	168.778	168.816	169.309	169.368				Imidazole
	CH3CHO	CH3 (av.)	29.5457			29.3259	29.4569	29.372	29.599	29.4528	29.5072	29.4746	29.4747								relMSE	-2.12873	-1.49886	-3.12401	-1.44618	-1.59163	-1.61497	-1.5283	-1.52771				CH3CHF2	CHF2	74.929			70.0794	69.4819	68.2121	66.2788	67.1115	69.0453	69.4432	69.4548				N2
	CH3Cl		28.644			28.4936	28.5956	28.5469	28.7254	28.5889	28.6372	28.6079	28.6027								relMAE	2.12873	1.60876	3.12401	1.54697	1.62933	1.67234	1.61696	1.62123				CH3CHO	CHO	-2.654			-16.4395	-17.8638	-21.5549	-15.531	-17.9917	-18.1328	-17.9723	-17.83				N2H4
	CH3CN		29.872			29.6972	29.7904	29.7613	29.9173	29.7928	29.8409	29.8122	29.8138								max.rel.AE	24.0848	13.7761	27.0074	14.7739	13.5179	14.1459	13.9339	14.0062				CH3CHO	CH3	161.23			159.92	158.56	157.875	156.782	157.64	157.779	158.332	158.333				N2O
	CH3COCH3	CH3 (av.)	29.5443			29.3481	29.4668	29.3901	29.6078	29.4556	29.5165	29.4843	29.482																				CH3Cl		166.017			164.799	163.049	163.914	160.935	162.514	162.286	162.855	162.939				N2O
	CH3CP		29.549			29.2978	29.4396	29.4426	29.562	29.4641	29.4832	29.4686	29.4736																				CH3CN	CH3	191.784			191.909	189.857	190.617	187.846	189.018	189.167	189.653	189.611				N3-
	CH3F		27.359			27.2221	27.3974	27.2398	27.3795	27.2763	27.4244	27.4027	27.4003							withoutBH	SD	1.41937	2.38479	2.69917	1.55404	1.91766	2.13561	2.3045	2.32441				CH3CN	CN	76.613			66.604	65.7668	64.0566	66.6847	65.4457	65.6337	65.7599	65.8197				N3-
	CH3NH2	CH3 (av.)	29.141			29.0712	29.186	29.1022	29.263	29.1349	29.2199	29.1966	29.1912								MSE	-1.94591	-2.15933	-4.92366	-1.71592	-2.56852	-2.49958	-2.22974	-2.20962				CH3COCH3	CO	-10.065			-24.5961	-27.7098	-30.111	-24.4312	-27.4933	-27.6831	-27.7074	-27.5714				NF3
	CH3NH2		31.268			31.207	31.2476	31.2219	31.3919	31.2252	31.2947	31.2588	31.2528								MAE	1.94591	2.56817	4.92366	2.09088	2.70875	2.71299	2.55958	2.55752				CH3COCH3	CH3	163.009			162.017	160.453	159.829	158.979	159.837	159.74	160.249	160.283				NH2F
	CH3NO2		27.504			27.312	27.4402	27.3306	27.5638	27.4304	27.4921	27.4584	27.4538																				CH3CP	CH3	179.215			178.19	176.286	177.075	173.756	174.988	175.188	175.743	175.724				NH3
	CH3OCH3		28.308			28.249	28.3831	28.2621	28.423	28.2964	28.4157	28.3924	28.3877								relSD	1.00274	1.68478	1.90688	1.09788	1.35476	1.50874	1.62806	1.64213				CH3CP	CP	23.928			8.47524	5.33479	1.99832	10.427	8.78532	5.97327	7.97449	7.09587				NH4+
	CH3OH	OH	31.667			31.4742	31.4825	31.5063	31.653	31.446	31.5347	31.4898	31.4871								relMSE	-1.37472	-1.5255	-3.47841	-1.21224	-1.81458	-1.76588	-1.57524	-1.56103				CH3F		122.117			120.898	120.179	118.882	116.468	118.085	119.48	120.082	120.118				NHF2
	CH3OH	CH3 (av.)	28.115			28.0205	28.1717	28.0449	28.1735	28.0651	28.2009	28.1791	28.1755								relMAE	1.37472	1.81433	3.47841	1.47714	1.91365	1.91664	1.80826	1.80681				CH3NH2		163.371			162.78	161.122	161.542	158.579	160.335	160.377	160.948	161.03				NO3-
	CH3PH2	CH3 (av.)	30.6153			30.5106	30.6036	30.5727	30.7492	30.6072	30.6479	30.6165	30.6101								max.rel.AE	4.24028	5.31569	7.18584	2.56187	4.65126	5.33881	5.31569	5.31396				CH3NO2		132.239			130.371	128.727	127.418	127.696	128.519	128.257	128.614	128.695				PH3NH
	CH3PH2		28.601			28.3827	28.5705	28.4727	28.7602	28.6335	28.6526	28.6201	28.6389																				CH3OCH3		132.392			132.132	131.026	130.203	128.039	129.557	130.241	130.853	130.934				PN
	CH3SH		30.029			29.7118	29.887	29.8146	30.2028	29.9832	30.0433	29.9893	30.0263																				CH3OH		141.701			140.904	139.735	139.322	136.373	138.225	138.987	139.599	139.655				Pyrrole
	CH3SH	CH3 (av.)	29.6			29.489	29.5794	29.5554	29.7148	29.5741	29.6209	29.592	29.5848																				CH3PH2		195.979			195.547	193.441	194.515	191.455	193.104	192.655	193.188	193.234				Borazine
	CH4		31.32			31.2612	31.3144	31.2747	31.484	31.3393	31.3688	31.3293	31.3222																				CH3SH		184.216			183.641	181.67	182.919	179.457	181.196	180.836	181.401	181.47				C(NH2)2
	CHF3		25.292			25.0844	25.2204	25.0837	25.1446	25.0157	25.2391	25.2225	25.2219																				CH4		198.855			199.947	197.862	198.485	195.822	197.66	197.273	197.727	197.787				H3NBH3
	CHFCF2		24.995			24.6562	24.8098	24.6688	24.9042	24.7582	24.8557	24.8384	24.8314																				CHF3		71.577			67.1189	66.4517	64.8839	63.9589	64.6832	66.1478	66.47	66.4672				NHC-1*
	CHFCHF (cis)		25.337			24.9409	25.1315	24.9914	25.1829	25.0753	25.1743	25.1604	25.1517																				CHFCF2	CHF	72.339			67.1556	65.334	63.3346	65.097	64.1085	64.9087	65.2497	65.2084				NHC-2*
	CHFCHF (trans)		24.199			23.7923	24.0167	23.8402	24.0637	23.9745	24.0582	24.0516	24.0397																				CHFCF2	CF2	30.001			23.1061	21.4764	19.3788	21.1215	20.4898	21.4883	22.1237	22.118				CH3CNH2
	H2CCO		29.2			29.021	29.0621	29.03	29.3448	29.1165	29.1377	29.0973	29.0936																				CHFCHF (cis)		53.563			46.8225	45.7285	43.0413	45.1742	44.6373	45.4388	46.0003	45.9144				PH2CNH2
	H2CNN		28.303			28.1894	28.2226	28.2288	28.4727	28.2752	28.3065	28.2818	28.2698																				CHFCHF (trans)		44.759			37.3447	36.4183	33.4301	35.7409	35.1491	36.0969	36.7329	36.6389				*
	H2CO		22.016			21.4974	22.0314	21.6995	21.8047	21.9683	22.0336	22.0228	22.0359																				ClCN		92.701			83.7711	82.7231	79.8586	85.4357	84.6607	82.9162	82.7364	82.912
	H2O		30.722			30.541	30.5628	30.5653	30.7112	30.5286	30.6132	30.5679	30.5661																				CO2		60.807			57.3238	55.0984	53.4153	59.4839	57.7248	55.1893	55.1071	55.1695
	H2S		30.569			30.2472	30.3692	30.3343	30.6855	30.4776	30.5371	30.4796	30.5163																				CO		3.976			-9.10205	-11.2983	-13.3562	-4.3688	-8.23645	-11.1917	-11.3035	-11.2168
	HCCF		30.377			30.3294	30.3888	30.3207	30.5903	30.5151	30.4279	30.3917	30.3936																				CS2		-12.403			-22.0671	-28.9474	-38.4438	-14.6006	-20.1353	-27.2115	-27.3941	-27.7097
	HCCH		30.103			30.0235	30.128	30.0581	30.2729	30.2353	30.162	30.1304	30.1319																				F2CO		51.387			45.5795	43.7464	42.294	44.8613	44.3692	43.6445	43.7648	43.776
	HCl		30.786			30.3169	30.4511	30.4337	30.8207	30.5589	30.6518	30.578	30.6244																				FCCF		141.75			137.07	136.604	135.981	135.384	135.855	136.485	136.6	136.583
	HCN		28.917			28.8747	29.0019	28.9398	29.0441	29.0486	29.0241	29.0042	29.0041																				FCN		82.459			75.573	74.8574	72.8092	75.9269	75.9724	74.848	74.8666	74.9306
	HCNH+	CH	25.698			25.6896	25.7089	25.6627	25.896	25.8198	25.7518	25.7154	25.7147																				H2CCO	CH2	193.703			193.043	191.063	191.287	190.771	191.013	190.712	191.019	190.989
	HCNH+	NH	24.705			24.7795	24.7862	24.7841	25.0053	24.9367	24.8404	24.7877	24.7989																				H2CCO	CO	-5.323			-9.9025	-14.7865	-16.1748	-9.7217	-14.2957	-14.6072	-14.8134	-14.6897
	HCONH2	NH (trans)	26.838			26.4991	26.6369	26.5756	26.8065	26.6372	26.6884	26.6409	26.6427																				H2CNN		172.032			170.945	168.683	168.883	167.718	168.471	168.363	168.876	168.883
	HCONH2	NH (cis)	26.761			26.5169	26.6077	26.5607	26.8158	26.6073	26.663	26.6134	26.6134																				H2CO		2.944			-11.1602	-10.2401	-15.7428	-9.3876	-10.9237	-10.8378	-10.4653	-10.2607
	HCONH2	CH	23.393			23.1286	23.444	23.2443	23.3904	23.4181	23.463	23.4459	23.4508																				HCCF	CF	100.184			93.8202	94.0054	92.1487	92.7225	93.9272	93.8887	94.0072	94.0355
	HCOOH	OH	25.513			25.0284	25.0906	25.0584	25.2339	24.9814	25.1652	25.1095	25.1035																				HCCF	CH	180.143			176.64	175.556	174.028	177.272	175.932	175.398	175.548	175.524
	HCOOH	CH	23.79			23.5385	23.7897	23.6299	23.7817	23.7728	23.806	23.792	23.794																				HCCH		122.609			114.923	115.401	112.289	115.846	115.461	115.19	115.401	115.433
	HCP		29.527			29.3802	29.5775	29.5277	29.6694	29.6503	29.6253	29.6414	29.63																				HCN		85.344			75.9978	75.8225	73.3043	77.0806	75.9745	75.7243	75.8267	75.9086
	HF		28.92			28.6125	28.5767	28.6516	28.7857	28.5179	28.6134	28.5785	28.5797																				HCNH+		97.387			87.4279	87.2261	84.6823	88.3648	87.2855	87.0673	87.203	87.3067
	HFCO		23.855			23.5831	23.8385	23.6802	23.7448	23.7654	23.8531	23.841	23.8421																				HCONH2		32.53			26.6138	24.6514	21.4643	28.7454	27.2638	24.5764	24.5808	24.7582
	HNCO		28.156			27.9358	27.9551	27.9418	28.2974	28.0393	28.0409	27.98	27.9738																				HCOOH		31.316			24.5599	22.5747	20.0096	26.3731	24.7545	22.4161	22.5246	22.6309
	HNNN		27.886			27.6503	27.6653	27.7133	27.8697	27.6462	27.7473	27.7102	27.7223																				HCP		39.179			25.1797	23.6794	17.8225	28.5638	27.6537	24.5684	27.0373	26.5394
	Imidazole	NH	22.985			22.6022	22.7702	22.7269	22.9796	22.8024	22.8271	22.7964	22.7891																				HFCO		40.528			32.7594	31.3481	29.1648	33.1027	32.0965	31.0979	31.3005	31.3709
	Imidazole	C1	24.04			23.718	23.934	23.8164	24.0996	24.0082	23.982	23.9717	23.9642																				HNCO		52.183			47.8116	45.1497	43.2067	50.8828	48.5797	45.8434	45.3131	45.4192
	Imidazole	C2	24.515			24.172	24.3926	24.2702	24.5546	24.4396	24.4396	24.4251	24.414																				Imidazole	C3	59.922			54.2378	53.0428	50.3975	53.8585	53.4255	52.7739	53.2066	53.1556
	Imidazole	C3	24.231			23.8886	24.0927	23.9769	24.2576	24.1238	24.1347	24.1134	24.1071																				Imidazole	C2	78.4			73.2113	71.9861	69.2057	73.0534	72.5615	71.7952	72.3175	72.2214
	LiH		26.606			26.6634	26.7207	26.5772	26.9349	26.7786	26.655	26.6414	26.5134																				Imidazole	C1	56.76			51.638	49.9267	47.0068	52.2328	51.656	49.935	50.5114	50.4156
	N2H4	(cis)	28.833			28.8418	28.9066	28.8664	28.9539	28.8018	28.9492	28.9181	28.9118																				OCS		30.758			25.9899	22.2166	18.8204	30.3702	27.5888	22.7675	22.2241	22.4582
	N2H4	(trans)	28.855			28.775	28.8284	28.7759	28.8995	28.7395	28.8698	28.8363	28.8323																				Oxetane	CH2	170.512			170.152	168.375	169.115	166.68	168.184	167.728	168.256	168.307
	NH2F		24.328			24.0426	24.1668	24.0122	24.0526	23.9063	24.208	24.1766	24.1716																				Oxetane	O-CH2	120.089			118.663	117.683	117.552	114.326	115.978	116.925	117.537	117.602
	NH3		31.475			31.3923	31.4349	31.4108	31.5759	31.4314	31.4902	31.4456	31.4404																				Oxirane		153.259			151.175	150.491	149.998	147.612	149.404	149.922	150.414	150.439
	NH4+		26.458			26.414	26.4415	26.4219	26.5893	26.4617	26.4973	26.4546	26.4488																				P(CH3)3		175.123			175.142	173.314	173.371	172.024	172.812	172.418	173.02	173.077
	NHF2		21.866			21.5127	21.6599	21.5373	21.3641	21.3022	21.6987	21.6699	21.6653																				PH(CH3)2		184.821			184.605	182.676	183.203	180.991	182.215	181.802	182.386	182.437
	OHF		19.776			19.1305	19.237	19.1014	19.1028	18.8684	19.2936	19.2468	19.2426																				Pyrrole	C2, C5	74.948			69.8988	68.4024	65.5159	70.2132	69.4872	68.3122	68.8903	68.7976
	Oxetane	CH2 up	28.736			28.7076	28.8399	28.7551	28.939	28.8027	28.8763	28.8509	28.8457																				Pyrrole	C3, C4	82.27			76.7523	75.7925	73.1985	76.1183	75.6378	75.4335	75.8582	75.8298
	Oxetane	CH2 down	29.157			29.1214	29.2415	29.1641	29.332	29.2011	29.2774	29.2515	29.2468																				B4C2H6		114.553			110.213	109.587	106.443	110.397	108.863	108.981	109.452	109.474
	Oxetane	O-CH2 up	26.953			26.8488	27.0222	26.9147	27.0232	26.9064	27.0452	27.0287	27.0252																				C2B2H4		103.89			102.972	100.901	97.1107	103.577	102.696	100.398	100.874	100.849
	Oxetane	O-CH2 down	26.687			26.5943	26.7804	26.6674	26.771	26.6593	26.804	26.7879	26.7839																				CF2		-103.112			-122.073	-128.854	-135.045	-110.622	-121.918	-128.785	-128.854	-128.831
	Oxirane		29.132			29.0646	29.1456	29.0429	29.2348	29.0695	29.1814	29.1528	29.1495																				CF3-		13.379			6.89094	4.77331	2.08479	3.93535	3.6563	4.54643	4.77331	4.76384
	P(CH3)3	CH3 (av.)	30.6587			30.5399	30.6314	30.5935	30.8135	30.6483	30.6862	30.652	30.6489																				CF3+		30.091			27.6431	24.3328	22.6081	28.8802	26.5277	24.1895	24.3331	24.3378
	PH3		29.559			29.3395	29.4651	29.4145	29.7152	29.5625	29.5876	29.5399	29.5671																				CH3+		-203.186			-216.718	-204.867	-232.939	-204.373	-207.196	-206.57	-205.214	-205.052
	PH3NH	NH	33.113			32.9979	32.9139	32.9694	33.0578	32.8447	32.9621	32.9287	32.9184																				C(NH2)2		-56.601			-65.5815	-70.0129	-77.4709	-58.4542	-66.9912	-69.7375	-69.9632	-69.8063
	PH3NH	PH3 (av.)	24.2433			24.1308	24.5611	24.3507	24.3071	24.4032	24.5185	24.5412	24.5242																				NHC-1*	(carben)	-24.9			-33.6159	-38.0699	-44.0228	-29.9606	-35.1974	-37.9686	-37.9808	-37.8277
	PH(CH3)2	PH	28.148			27.921	28.1543	28.0324	28.3301	28.2106	28.2232	28.1955	28.2109																				NHC-1*		77.402			71.3228	70.2748	67.6229	71.1782	70.9642	70.0855	70.6317	70.5157
	PH(CH3)2	CH3 (av.)	30.5107			30.4042	30.4977	30.4625	30.6598	30.5032	30.5446	30.5136	30.5082																				NHC-2*	(carben)	-54.025			-63.6721	-69.0629	-76.1902	-57.2819	-65.0829	-68.6652	-69.0514	-68.7712
	POH2F		24.403			24.1234	24.5241	24.2846	24.2982	24.3713	24.5059	24.5114	24.5021																				NHC-2*		148.791			146.386	145.213	145.472	143.475	144.735	144.594	145.068	145.127
	POH3		24.171			24.0292	24.4692	24.2023	24.2038	24.2943	24.4445	24.4532	24.4432																				CH3CNH2	CH3	148.445			146.778	145.523	144.758	143.953	144.658	144.631	145.228	145.21
	Pyrrole	NH	23.622			23.2067	23.3692	23.318	23.6202	23.4193	23.4274	23.3959	23.39																				CH3CNH2		-145.367			-171.329	-175.517	-188.28	-160.16	-175.424	-174.833	-175.234	-175.06
	Pyrrole	C2, C5	24.704			24.3446	24.5691	24.4363	24.7673	24.6484	24.6196	24.607	24.5979																				PH2CNH2		-176.939			-203.854	-209.219	-226.864	-189.88	-206.217	-208.362	-208.697	-208.548
	Pyrrole	C3, C4	25.089			24.7048	24.9261	24.7987	25.099	24.9463	24.9694	24.9464	24.9395																				C(CH3)3+	(cent.)	-157.449			-161.428	-169.74	-177.263	-158.599	-171.864	-168.131	-168.72	-168.414
	B2H6	(bridge)	32.452			32.4408	32.4599	32.4827	32.6774	32.4776	32.5197	32.4901	32.5006																				C(CH3)3+	CH3 (av.)	143.866			142.425	141.566	140.194	140.032	140.608	140.337	141.076	140.972
	B2H6	(term.)	27.351			27.1695	27.5015	27.2383	27.5776	27.4409	27.5065	27.5023	27.4998																				B(CH3)3	CH3 (av.)	178.363			178.36	176.632	175.794	175.696	176.374	175.796	176.355	176.35
	B4C2H6	BH	29.415			29.2873	29.3691	29.2392	29.6446	29.3273	29.4161	29.387	29.388																				*	NHC-1	Imidazol-2-ylidene
	B4C2H6	CH	28.621			28.3242	28.4146	28.3237	28.6766	28.3046	28.4572	28.4247	28.421																					NHC-2	Dihydroimidazol-2-ylidene		SD	5.23465	5.83419	8.55311	3.14669	5.07524	5.47457	5.6267	5.62083
	BH2F		26.347			26.2029	26.5401	26.2104	26.5209	26.5482	26.5347	26.5389	26.5398																								MSE	-5.71218	-7.42576	-10.0164	-6.03911	-7.1732	-7.69572	-7.32813	-7.31106
	BH3		23.706			23.6089	24.2348	23.559	24.128	24.2388	24.2047	24.2258	24.2303																								MAE	5.74812	7.42576	10.0164	6.03911	7.1732	7.69572	7.32813	7.31106
	BH4-		31.91			31.8086	31.8812	31.8444	32.1043	31.9403	31.9505	31.9112	31.9135
	BHF2		27.184			27.0468	27.2277	27.0197	27.2916	27.2233	27.2395	27.2309	27.2298																								relSD	1.30202	1.45114	2.12742	0.782678	1.26237	1.36169	1.39953	1.39807
	BH		25.032			24.2005	25.6605	24.7695	24.7019	25.533	25.4948	25.5751	25.5444																								relMSE	-1.4208	-1.84702	-2.4914	-1.50211	-1.7842	-1.91416	-1.82273	-1.81848
	Borazine	BH	26.763			26.5908	26.8363	26.6269	26.9494	26.8622	26.8536	26.8411	26.8397																								relMAE	1.42973	1.84702	2.4914	1.50211	1.7842	1.91416	1.82273	1.81848
	Borazine	NH	25.904			25.6807	25.8669	25.7292	26.0734	25.8321	25.9191	25.8759	25.8714																								max.rel.AE	6.69468	8.02906	12.4178	3.67938	7.47607	7.8158	7.89922	7.86223
	C2B2H4	BH	25.174			25.0921	25.3479	25.0941	25.4747	25.3232	25.3787	25.3569	25.3553
	C2B2H4	CH	26.651			26.4318	26.6247	26.4238	26.8689	26.6521	26.6842	26.65	26.652
	CH3+		16.274			15.8306	16.7106	15.8664	16.4812	16.7248	16.6974	16.7063	16.7087
	C(NH2)2	NH2 (av.)	26.058			25.8415	26.0047	25.9093	26.1572	25.9671	26.0502	26.0145	26.012
	H3NBH3	NH	28.943			28.8703	28.9529	28.9132	29.0534	28.9511	28.9896	28.9605	28.9567
	H3NBH3	BH	29.593			29.5465	29.6968	29.5552	29.857	29.7041	29.7198	29.7054	29.7022
	NHC-1*	NH	22.643			22.2587	22.3999	22.3601	22.6088	22.3669	22.4517	22.4084	22.4079
	NHC-1*	CH	24.538			24.1704	24.398	24.285	24.5511	24.441	24.445	24.431	24.4187
	NHC-2*	NH	25.942			25.681	25.7752	25.7454	26.0058	25.7563	25.8283	25.7809	25.7813
	NHC-2*	(eq.)	28.21			28.0964	28.2322	28.165	28.3516	28.1851	28.266	28.2428	28.2361
	NHC-2*	(ax.)	28.396			28.2772	28.4371	28.3351	28.5251	28.391	28.4688	28.449	28.4426
	CH3CNH2	NH (in)	22.85			22.5616	22.8728	22.6874	22.8685	22.7457	22.8994	22.8817	22.8852
	CH3CNH2	NH (off)	23.38			22.9737	23.1701	23.0379	23.3542	23.1008	23.214	23.1794	23.1778
	CH3CNH2	CH3 (off)	28.524			28.2011	28.3694	28.2554	28.5272	28.3521	28.4227	28.3909	28.3945
	CH3CNH2	CH3 (in)	30.384			30.1598	30.3277	30.2137	30.4571	30.3318	30.3691	30.3429	30.3366
	PH2CNH2	PH (“far”)	26.681			26.2595	26.5212	26.3526	26.7089	26.5242	26.5982	26.5655	26.5793
	PH2CNH2	PH	27.357			26.9748	27.3423	27.1877	27.361	27.2977	27.3867	27.3631	27.3657
	PH2CNH2	NH	21.957			21.7198	22.0181	21.8355	21.9804	21.8412	22.0295	22.0227	22.0239
	PH2CNH2	NH (“far”)	22.459			22.0318	22.2515	22.0816	22.4318	22.1822	22.2916	22.2666	22.2662
	BF3OH2		27.979			27.6461	27.6532	27.6447	27.8122	27.6246	27.7053	27.661	27.6572
	C(CH3)3+	CH3 (av.)	27.6768			27.4695	27.6088	27.5126	27.7772	27.5946	27.6652	27.6335	27.6388
	B(CH3)3	CH3 (av.)	30.7312			30.589	30.6963	30.604	30.8914	30.7144	30.7533	30.7191	30.7184
	*	NHC-1	Imidazol-2-ylidene
		NHC-2	Dihydroimidazol-2-ylidene		SD	0.152958	0.160835	0.128437	0.151163	0.178272	0.138873	0.149675	0.149317
					MSE	-0.231326	-0.0542316	-0.173203	0.0489436	-0.0742356	-0.0122786	-0.0373675	-0.040284
					MAE	0.233595	0.124615	0.17855	0.120995	0.136385	0.102478	0.110099	0.111321
					rel. SD	0.908357	0.955135	0.762738	0.897698	1.05869	0.824712	0.888862	0.886731
					rel. MSE	-1.37375	-0.32206	-1.02859	0.290656	-0.440855	-0.0729176	-0.22191	-0.239231
					rel. MAE	1.38723	0.740039	1.06034	0.718541	0.809934	0.608572	0.653835	0.66109
					max.rel.AE	4.93822	3.73268	4.00588	3.99759	5.38999	2.96174	3.22508	3.16794
[truncated: 43 more columns]

## Sheet: NS372 Shifts
Shifts	pcSseg-3		CCSD(T)			cLH12ct-SsirPW92	cLH20t	cωLH22t	cscLH22ct-SVWN-m	cscLH22ta	cscLH22t	cscLH23t-mBR	cscLH23t-mBR-P						CCSD(T)			cLH12ct-SsirPW92	cLH20t	cωLH22t	cscLH22ct-SVWN-m	cscLH22ta	cscLH22t	cscLH23t-mBR	cscLH23t-mBR-P						CCSD(T)			cLH12ct-SsirPW92	cLH20t	cωLH22t	cscLH22ct-SVWN-m	cscLH22ta	cscLH22t	cscLH23t-mBR	cscLH23t-mBR-P
1H	Pyrazole	NH	9.469			9.78903	9.71314	9.7215	9.56823	9.63209	9.68714	9.6839	9.69156			11B	B2F4		12.217			12.8135	12.6967	13.1064	12.0617	12.205	12.7149	12.6967	12.6961			13C	Pyrazole	C2	112.226			118.43	117.041	120.068	115.329	117.491	116.869	116.931	116.986			15N	Pyrazole
	Pyrazole	C1	7.297			7.61119	7.43683	7.52926	7.41844	7.36976	7.4336	7.40349	7.41454				B2H6		4.316			4.09637	0.880532	3.08963	3.60225	1.02331	1.63665	1.1729	1.1613				Pyrazole	C1	132.707			139.709	139.164	142.933	135.155	137.311	138.533	138.276	138.63				Pyrazole
	Pyrazole	C3	7.468			7.76953	7.61773	7.69657	7.58646	7.56894	7.61722	7.5972	7.60212				B4C2H6		-31.783			-31.9425	-33.3881	-32.8126	-32.1925	-34.0916	-33.1662	-33.3014	-33.3017				Pyrazole	C3	148.224			155.103	154.631	158.231	150.868	153.341	154.099	154.05	154.257				CH3CN
	Pyrazole	C2	6.249			6.54112	6.3684	6.45072	6.40467	6.39878	6.38312	6.37017	6.36708				BF3		0			0	0	0	0	0	0	0	0				C2F4		153.415			160.9	160.606	162.865	158.992	161.662	160.066	159.997	159.969				CH3NH2
	C2H4		5.256			5.6843	5.41748	5.61313	5.51699	5.44399	5.4443	5.41555	5.4154				BF		14.32			18.1396	18.6995	19.0547	15.4346	16.0079	18.6291	18.6995	18.6953				C2H4		128.796			138.493	136.463	141.041	134.626	137.088	136.502	136.229	136.332				CH3NO2
	C2H6		0.629			0.637272	0.610376	0.630801	0.623745	0.626598	0.622193	0.611917	0.611298				BH2F		42.751			42.1211	40.2483	44.495	40.203	40.5297	40.6953	40.3497	40.3005				C2H6		13.238			14.7004	14.5903	14.3652	14.561	14.8001	14.6993	14.6254	14.6077				ClCN
	C3H4	CH	6.947			7.47029	7.24921	7.40493	7.25644	7.14592	7.24445	7.22247	7.22947				BH3		79.152			77.6313	73.4359	83.5459	74.0519	74.482	74.4102	73.6983	73.5783				C3H4	CH2	6.684			10.0869	8.94211	8.80098	9.22168	9.36548	9.04229	8.9964	8.97364				FCN
	C3H4	CH2	0.67			0.750265	0.758105	0.755194	0.729623	0.772205	0.776186	0.76081	0.759253				BH4-		-62.397			-64.1073	-64.0269	-65.933	-61.4451	-64.6639	-63.8565	-63.9537	-63.9603				C3H4	CH	114.907			126.487	125.334	129.013	122.459	125.241	125.183	124.989	125.095				FNNF (cis)
	Furan	C2, C5	7.282			7.5839	7.41151	7.49762	7.42251	7.37963	7.41322	7.376	7.37589				BHF2		11.44			11.0397	10.7273	11.6228	10.2415	10.4431	10.8389	10.7483	10.739				Furan	C2, C5	150.821			157.281	156.786	160.568	152.696	155.391	156.193	155.879	156.035				FNNF (trans)
	Furan	C3, C4	6.3			6.65089	6.48087	6.5719	6.50883	6.50068	6.49105	6.47591	6.47327				BH		284.814			366.257	329.501	374.241	333.599	328.061	330.682	330.049	330.298				Furan	C3, C4	116.859			123.815	122.719	125.798	120.355	122.617	122.543	122.661	122.679				FNO
	CH2CCH2		4.524			4.74728	4.63212	4.6596	4.64111	4.63718	4.63909	4.62542	4.62387				Borazine		18.582			18.1712	17.6685	18.6731	17.8894	17.8022	17.838	17.699	17.6733				CF4		133.338			140.008	139.33	141.217	138.91	140.604	138.917	139.195	139.259				H2CNN
	CH2CF2		3.565			3.70527	3.67818	3.76284	3.59723	3.68436	3.68765	3.67843	3.67802				C2B2H4		25.458			23.7341	23.6863	25.4404	23.4693	24.7295	23.8773	23.7611	23.7509				CH2CCH2	CH2	79.968			83.9596	84.2387	86.0863	81.9002	84.7728	84.1563	84.0333	84.1852				H2CNN
	CH2CHF	CHF	6.476			6.83161	6.63382	6.75862	6.79585	6.70624	6.65661	6.62743	6.62732				H3NBH3		-33.676			-35.7354	-36.3171	-37.1102	-33.8911	-36.4268	-35.96	-36.2025	-36.2504				CH2CCH2	(cent.)	223.875			238.751	239.595	241.753	234.103	240.264	238.994	239.765	239.574				HCN
	CH2CHF	CH2 (cis)	4.617			4.88431	4.74306	4.88116	4.73864	4.7388	4.75497	4.73575	4.73892				BF3OH2		-7.73			-7.4793	-7.97224	-8.2546	-6.98978	-7.96339	-7.98408	-7.97197	-7.97148				CH2CF2	CH2	68.224			71.3852	72.0355	74.2464	68.4429	71.7772	72.0589	72.261	72.2533				HCNH+
	CH2CHF	CH2 (trans)	4.203			4.51813	4.36338	4.49758	4.37492	4.38221	4.37667	4.35835	4.35973				B(CH3)3		77.694			78.5489	80.2081	83.5199	76.7679	80.5895	80.1937	80.1368	80.1161				CH2CF2	CF2	174.044			181.943	181.697	184.427	179.604	182.14	181.112	181.077	181.226				HCONH2
	CH2F2		5.274			5.41004	5.27976	5.39602	5.52999	5.47544	5.31437	5.29199	5.28584																				CH2CHF	CHF	164.227			173.842	172.434	176.26	170.994	173.45	172.129	171.987	172.16				HNCO
	CH3CH2F	CH3 (av.)	1.01833			1.04126	1.01586	1.04873	1.02893	1.05111	1.02362	1.01578	1.01493								SD	20.4204	11.6235	22.3157	12.4584	11.2211	11.8098	11.7252	11.7953				CH2CHF	CH2	100.516			106.605	105.762	109.289	103.108	105.759	105.742	105.659	105.706				HNNN
	CH3CH2F		4.156			4.26514	4.1388	4.23381	4.31313	4.27822	4.16758	4.14832	4.14378								MSE	5.20866	2.05936	6.50136	2.50959	1.83799	2.35944	2.16159	2.15781				CH2F2		116.377			120.503	118.606	121.229	120.27	120.869	118.575	118.509	118.566				HNNN
	CH3CHF2		5.581			5.74557	5.60894	5.71132	5.85011	5.80793	5.64459	5.62089	5.61531								MAE	6.38657	4.88208	7.80381	4.36928	4.53944	4.73055	4.84337	4.87697				CH3CH2F	CH3	22.99			23.9537	23.8473	24.3286	23.5067	24.2766	23.9489	23.8786	23.8696				HNNN
	CH3CHF2	CH3 (av.)	1.16733			1.20078	1.19162	1.22122	1.19703	1.24019	1.19593	1.19093	1.18987																				CH3CH2F	CH2F	86.31			90.2681	89.0525	90.4204	90.3167	90.9113	89.1072	89.0188	89.0354				Imidazole
	CH3CHO		9.441			9.92851	9.55198	9.73722	9.87613	9.63924	9.59226	9.57028	9.55403								relSD	5.88128	3.34766	6.42713	3.58812	3.23179	3.40134	3.37697	3.39714				CH3CHF2	CH3	27.726			28.5104	28.4004	29.2651	27.8096	28.8822	28.4572	28.4183	28.4191				Imidazole
	CH3CHO	CH3 (av.)	1.77433			1.93536	1.85749	1.90277	1.885	1.88653	1.86166	1.85469	1.84746								relMSE	1.50014	0.593114	1.87245	0.722785	0.529358	0.679541	0.622558	0.621471				CH3CHF2	CHF2	123.926			129.867	128.38	130.273	129.543	130.548	128.228	128.284	128.333				N2
	CH3Cl		2.676			2.76768	2.71875	2.72782	2.75857	2.75042	2.73164	2.72145	2.71946								relMAE	1.83939	1.40608	2.24757	1.25839	1.3074	1.36244	1.39494	1.40461				CH3CHO	CHO	201.509			216.386	215.726	220.04	211.353	215.652	215.406	215.699	215.617				N2H4
	CH3CN		1.448			1.56408	1.52397	1.51343	1.56669	1.54648	1.52796	1.51715	1.50834								max.rel.AE	23.4562	12.8704	25.7558	14.0505	12.4556	13.2105	13.0282	13.0999				CH3CHO	CH3	37.625			40.0266	39.3025	40.61	39.0391	40.0199	39.4939	39.395	39.4542				N2O
	CH3COCH3	CH3 (av.)	1.77567			1.91319	1.8476	1.88462	1.8762	1.88366	1.85233	1.84499	1.84014																				CH3Cl		32.838			35.1472	34.8128	34.5708	34.8869	35.1456	34.9872	34.8723	34.8487				N2O
	CH3CP		1.771			1.96348	1.87478	1.83216	1.92195	1.87523	1.88557	1.86077	1.84854																				CH3CN	CH3	7.071			8.03734	8.00552	7.86809	7.97578	8.64182	8.10664	8.07346	8.17648				N3-
	CH3F		3.961			4.03919	3.917	4.03496	4.10443	4.06295	3.94438	3.92661	3.92184							withoutBH	SD	1.41937	2.38479	2.69917	1.55404	1.91766	2.13561	2.3045	2.32441				CH3CN	CN	122.242			133.343	132.095	134.428	129.137	132.214	131.64	131.967	131.968				N3-
	CH3NH2	CH3 (av.)	2.179			2.19005	2.12836	2.17258	2.221	2.20437	2.14891	2.13269	2.13097								MSE	-0.236613	-0.985508	0.5781	-0.795782	-1.11982	-0.748329	-0.915097	-0.936943				CH3COCH3	CO	208.92			224.543	225.572	228.596	220.253	225.153	224.956	225.434	225.359				NF3
	CH3NH2		0.052			0.0542309	0.0667295	0.0528028	0.0920445	0.114097	0.0741028	0.0705225	0.069405								MAE	1.02543	2.03883	1.97359	1.19674	1.77459	1.79214	1.95824	1.97644				CH3COCH3	CH3	35.846			37.9301	37.4089	38.6555	36.843	37.823	37.5333	37.4783	37.5044				NH2F
	CH3NO2		3.816			3.94919	3.87415	3.94418	3.92015	3.90892	3.87671	3.87094	3.86837																				CH3CP	CH3	19.64			21.7569	21.5766	21.4097	22.0658	22.6722	22.0857	21.9834	22.0636				NH3
	CH3OCH3		3.012			3.01222	2.93126	3.01268	3.06098	3.04293	2.95307	2.93691	2.93451								relSD	1.00274	1.68478	1.90688	1.09788	1.35476	1.50874	1.62806	1.64213				CH3CP	CP	174.927			191.471	192.527	196.486	185.395	188.875	191.3	189.752	190.692				NH4+
	CH3OH	OH	-0.347			-0.212998	-0.168168	-0.231526	-0.169028	-0.106754	-0.165878	-0.160497	-0.164935								relMSE	-0.16716	-0.696231	0.40841	-0.562195	-0.791122	-0.528671	-0.646488	-0.661921				CH3F		76.738			79.0491	77.6836	79.6023	79.3535	79.5748	77.7935	77.6445	77.6697				NHF2
	CH3OH	CH3 (av.)	3.205			3.24073	3.14265	3.22988	3.31052	3.27416	3.16788	3.15024	3.14667								relMAE	0.724434	1.44037	1.39428	0.845462	1.25369	1.26609	1.38344	1.3963				CH3NH2		35.484			37.1661	36.7406	36.9427	37.2423	37.3245	36.8963	36.779	36.7579				NO3-
	CH3PH2	CH3 (av.)	0.704667			0.750664	0.71077	0.702082	0.734788	0.73211	0.72091	0.712871	0.712106								max.rel.AE	2.69839	4.03823	4.11583	3.60309	3.29918	3.34992	3.85289	3.93765				CH3NO2		66.616			69.5757	69.1355	71.0669	68.1256	69.1407	69.0165	69.1132	69.092				PH3NH
	CH3PH2		2.719			2.87858	2.74385	2.80203	2.72379	2.70579	2.71623	2.7092	2.68324																				CH3OCH3		66.463			67.8143	66.836	68.2818	67.7822	68.1031	67.0322	66.8737	66.8539				PN
	CH3SH		1.291			1.54944	1.42734	1.46011	1.28119	1.35608	1.32554	1.34005	1.29588																				CH3OH		57.154			59.0426	58.1271	59.1632	59.4487	59.4349	58.2863	58.1277	58.1321				Pyrrole
	CH3SH	CH3 (av.)	1.72			1.77229	1.73493	1.7193	1.76915	1.76515	1.74789	1.73728	1.73737																				CH3PH2		2.876			4.39918	4.4217	3.96927	4.3668	4.55632	4.61786	4.53844	4.5534				Borazine
	CH4		0			0	0	0	0	0	0	0	0																				CH3SH		14.639			16.3061	16.1923	15.5654	16.3643	16.464	16.4368	16.3259	16.317				C(NH2)2
	CHF3		6.028			6.17682	6.09399	6.19108	6.3394	6.32361	6.12969	6.10685	6.10029																				CH4		0			0	0	0	0	0	0	0	0				H3NBH3
	CHFCF2		6.325			6.60501	6.50462	6.60596	6.57977	6.58111	6.5131	6.4909	6.49075																				CHF3		127.278			132.828	131.411	133.601	131.863	132.977	131.125	131.257	131.32				NHC-1*
	CHFCHF (cis)		5.983			6.32031	6.18292	6.28338	6.3011	6.26395	6.19447	6.16889	6.17044																				CHFCF2	CHF	126.516			132.791	132.528	135.15	130.725	133.551	132.364	132.477	132.579				NHC-2*
	CHFCHF (trans)		7.121			7.46898	7.29765	7.43456	7.4203	7.36482	7.31059	7.27771	7.28247																				CHFCF2	CF2	168.854			176.84	176.386	179.106	174.7	177.17	175.785	175.603	175.669				CH3CNH2
	H2CCO		2.12			2.2402	2.25229	2.24473	2.13921	2.2228	2.2311	2.232	2.22861																				CHFCHF (cis)		145.292			153.124	152.134	155.443	150.647	153.023	151.834	151.727	151.873				PH2CNH2
	H2CNN		3.017			3.0718	3.09179	3.04589	3.01133	3.06409	3.06236	3.04751	3.05239																				CHFCHF (trans)		154.096			162.602	161.444	165.055	160.081	162.511	161.176	160.994	161.149				*
	H2CO		9.304			9.76381	9.28294	9.57528	9.67924	9.37101	9.33521	9.30651	9.28631																				ClCN		106.154			116.176	115.139	118.626	110.386	112.999	114.357	114.99	114.875
	H2O		0.598			0.720281	0.751625	0.70944	0.772784	0.810676	0.755601	0.761416	0.756114																				CO2		138.048			142.623	142.764	145.069	136.338	139.935	142.084	142.62	142.618
	H2S		0.751			1.01408	0.945216	0.940404	0.798499	0.861734	0.831731	0.849729	0.805907																				CO		194.879			209.049	209.161	211.841	200.19	205.896	208.465	209.03	209.004
	HCCF		0.943			0.931865	0.925546	0.954026	0.893683	0.824219	0.940959	0.937587	0.928536																				CS2		211.258			222.014	226.81	236.928	210.422	217.795	224.485	225.121	225.497
	HCCH		1.217			1.23772	1.18639	1.21665	1.21113	1.10398	1.20685	1.19891	1.1903																				F2CO		147.468			154.367	154.116	156.191	150.96	153.291	153.629	153.962	154.011
	HCl		0.534			0.944375	0.863318	0.841042	0.66325	0.780433	0.71702	0.751361	0.69776																				FCCF		57.105			62.8763	61.2582	62.5042	60.4374	61.8054	60.7877	61.1264	61.2048
	HCN		2.403			2.38653	2.31252	2.33495	2.43992	2.29064	2.34467	2.32514	2.31808																				FCN		116.396			124.374	123.005	125.676	119.895	121.688	122.425	122.86	122.857
	HCNH+	CH	5.622			5.57168	5.60545	5.61208	5.588	5.51945	5.617	5.6139	5.60751																				H2CCO	CH2	5.152			6.90372	6.79875	7.19809	5.05023	6.64733	6.5608	6.7078	6.79825
	HCNH+	NH	6.615			6.48169	6.52822	6.49066	6.4787	6.40262	6.52842	6.5416	6.5233																				H2CCO	CO	204.178			209.849	212.649	214.66	205.543	211.956	211.88	212.54	212.477
	HCONH2	NH (trans)	4.482			4.76214	4.67743	4.69917	4.67744	4.70205	4.68041	4.68844	4.6795																				H2CNN		26.823			29.0017	29.1792	29.6014	28.1032	29.1892	28.9105	28.8509	28.9043
	HCONH2	NH (cis)	4.559			4.74434	4.70664	4.71403	4.66817	4.732	4.70578	4.71593	4.70875																				H2CO		195.911			211.107	208.102	214.228	205.209	208.584	208.111	208.192	208.048
	HCONH2	CH	7.927			8.13261	7.87041	8.03039	8.09355	7.92119	7.90582	7.88347	7.87136																				HCCF	CF	98.671			106.126	103.857	106.336	103.099	103.733	103.384	103.72	103.752
	HCOOH	OH	5.807			6.23284	6.22373	6.21634	6.25009	6.35792	6.20364	6.2198	6.2187																				HCCF	CH	18.712			23.3068	22.3066	24.4562	18.5494	21.7282	21.8751	22.1785	22.2637
	HCOOH	CH	7.53			7.72271	7.52467	7.64483	7.70224	7.56652	7.56285	7.53737	7.52814																				HCCH		76.246			85.0238	82.4608	86.196	79.9755	82.1984	82.0829	82.3259	82.3543
	HCP		1.793			1.88105	1.73686	1.74701	1.81457	1.68899	1.74356	1.68796	1.69218																				HCN		113.511			123.949	122.04	125.18	118.741	121.685	121.549	121.9	121.879
	HF		2.4			2.64872	2.73763	2.62313	2.69829	2.82141	2.75539	2.75087	2.74244																				HCNH+		101.468			112.519	110.636	113.802	107.457	110.374	110.206	110.524	110.481
	HFCO		7.465			7.67818	7.47585	7.59453	7.73915	7.57393	7.5157	7.4883	7.48008																				HCONH2		166.325			173.333	173.211	177.02	167.076	170.396	172.697	173.146	173.029
	HNCO		3.164			3.32547	3.35929	3.3329	3.18662	3.30002	3.32789	3.34936	3.34838																				HCOOH		167.539			175.387	175.287	178.475	169.448	172.905	174.857	175.202	175.157
	HNNN		3.434			3.61094	3.64907	3.5614	3.61433	3.69311	3.62156	3.61914	3.5999																				HCP		159.676			174.767	174.183	180.662	167.258	170.006	172.705	170.69	171.248
	Imidazole	NH	8.335			8.65905	8.54418	8.54787	8.50436	8.53692	8.54171	8.53291	8.53309																				HFCO		158.327			167.187	166.514	169.32	162.719	165.563	166.175	166.426	166.416
	Imidazole	C1	7.28			7.54325	7.38041	7.4583	7.3844	7.33106	7.3868	7.35762	7.35796																				HNCO		146.672			152.135	152.713	155.278	144.939	149.08	151.43	152.414	152.368
	Imidazole	C2	6.805			7.08927	6.92178	7.00451	6.92939	6.89971	6.92923	6.90425	6.90823																				Imidazole	C3	138.933			145.709	144.819	148.087	141.963	144.234	144.499	144.52	144.632
	Imidazole	C3	7.089			7.37265	7.22168	7.29779	7.22637	7.21553	7.23411	7.21594	7.21507																				Imidazole	C2	120.455			126.735	125.876	129.279	122.768	125.098	125.478	125.409	125.566
	LiH		4.714			4.59789	4.5937	4.69755	4.54911	4.56071	4.71383	4.68789	4.80883																				Imidazole	C1	142.095			148.309	147.935	151.478	143.589	146.004	147.338	147.215	147.372
	N2H4	(cis)	2.487			2.41944	2.40776	2.40837	2.53004	2.53744	2.41962	2.41126	2.41035																				OCS		168.097			173.957	175.646	179.664	165.451	170.071	174.506	175.503	175.329
	N2H4	(trans)	2.465			2.48628	2.48597	2.49881	2.58446	2.5998	2.49906	2.49307	2.48984																				Oxetane	CH2	28.343			29.7945	29.4873	29.3698	29.1418	29.476	29.5456	29.4712	29.48
	NH2F		6.992			7.21862	7.14757	7.2625	7.43135	7.43295	7.16082	7.15276	7.15057																				Oxetane	O-CH2	78.766			81.2835	80.1795	80.9323	81.4959	81.6815	80.3484	80.1903	80.1857
	NH3		-0.155			-0.131079	-0.120532	-0.136078	-0.0919045	-0.0921637	-0.121368	-0.116234	-0.118231																				Oxirane		45.596			48.7718	47.3715	48.4864	48.2096	48.2557	47.3513	47.3124	47.3481
	NH4+		4.862			4.84728	4.87288	4.85281	4.89467	4.87758	4.87149	4.87469	4.87334																				P(CH3)3		23.732			24.8047	24.5485	25.1141	23.7978	24.8474	24.855	24.7069	24.7106
	NHF2		9.454			9.74854	9.65449	9.73738	10.1199	10.0371	9.67015	9.6594	9.65685																				PH(CH3)2		14.034			15.3418	15.1858	15.2816	14.8307	15.4449	15.4708	15.3411	15.3503
	OHF		11.544			12.1307	12.0774	12.1733	12.3811	12.4709	12.0752	12.0825	12.0796																				Pyrrole	C2, C5	123.907			130.048	129.46	132.969	125.608	128.173	128.961	128.837	128.99
	Oxetane	CH2 up	2.584			2.55362	2.47448	2.51964	2.54496	2.5366	2.49253	2.47847	2.47644																				Pyrrole	C3, C4	116.585			123.194	122.07	125.286	119.703	122.022	121.84	121.869	121.958
	Oxetane	CH2 down	2.163			2.1398	2.07292	2.1106	2.15199	2.13819	2.09137	2.07778	2.07538																				B4C2H6		84.302			89.7332	88.2754	92.0421	85.425	88.7969	88.292	88.2747	88.3136
	Oxetane	O-CH2 up	4.367			4.41249	4.29221	4.36008	4.46078	4.43284	4.32364	4.30062	4.297																				C2B2H4		94.965			96.9748	96.9608	101.374	92.2442	94.9643	96.8751	96.8531	96.9389
	Oxetane	O-CH2 down	4.633			4.66691	4.53402	4.6073	4.71302	4.68	4.56486	4.54139	4.53829																				CF2		301.967			322.02	326.716	333.53	306.444	319.578	326.058	326.581	326.619
	Oxirane		2.188			2.19662	2.16881	2.23187	2.24914	2.26984	2.18747	2.17654	2.1727																				CF3-		185.476			193.056	193.089	196.4	191.886	194.004	192.727	192.954	193.024
	P(CH3)3	CH3 (av.)	0.661333			0.721349	0.682998	0.681244	0.670505	0.691016	0.682639	0.677344	0.673295																				CF3+		168.764			172.304	173.529	175.877	166.941	171.132	173.084	173.394	173.45
	PH3		1.761			1.92171	1.84928	1.86019	1.76876	1.7768	1.78126	1.78947	1.75512																				CH3+		402.041			416.665	402.729	431.424	400.194	404.856	403.843	402.941	402.84
	PH3NH	NH	-1.793			-1.73664	-1.59956	-1.69462	-1.57383	-1.50543	-1.59328	-1.59936	-1.59622																				C(NH2)2		255.456			265.528	267.875	275.956	254.276	264.651	267.011	267.69	267.594
	PH3NH	PH3 (av.)	7.07667			7.13042	6.75332	6.92403	7.17692	6.93608	6.85035	6.78812	6.798																				NHC-1*	(carben)	223.755			233.563	235.932	242.508	225.782	232.857	235.242	235.708	235.615
	PH(CH3)2	PH	3.172			3.34023	3.16003	3.24231	3.15384	3.12872	3.14564	3.13379	3.11128																				NHC-1*		121.453			128.624	127.587	130.862	124.643	126.696	127.188	127.095	127.272
	PH(CH3)2	CH3 (av.)	0.809333			0.857046	0.816713	0.812217	0.824149	0.836059	0.824209	0.815761	0.814024																				NHC-2*	(carben)	252.88			263.619	266.925	274.675	253.103	262.743	265.938	266.778	266.559
	POH2F		6.917			7.13787	6.79025	6.99013	7.18574	6.968	6.8629	6.81788	6.82004																				NHC-2*		50.064			53.561	52.6492	53.0127	52.3469	52.925	52.6796	52.6586	52.6603
	POH3		7.149			7.23201	6.84522	7.07245	7.28021	7.04497	6.9243	6.87616	6.87902																				CH3CNH2	CH3	50.41			53.1689	52.3396	53.7264	51.8685	53.002	52.6421	52.4986	52.5769
	Pyrrole	NH	7.698			8.05454	7.94522	7.95672	7.86381	7.92003	7.94141	7.93339	7.93219																				CH3CNH2		344.222			371.276	373.379	386.764	355.981	373.084	372.107	372.961	372.847
	Pyrrole	C2, C5	6.616			6.91669	6.74526	6.83842	6.71669	6.69092	6.74927	6.72236	6.72429																				PH2CNH2		375.794			403.801	407.081	425.348	385.702	403.877	405.635	406.424	406.336
	Pyrrole	C3, C4	6.231			6.55644	6.38827	6.47607	6.38502	6.39295	6.3994	6.38289	6.38268																				C(CH3)3+	(cent.)	356.304			361.375	367.602	375.748	354.42	369.524	365.404	366.447	366.202
	B2H6	(bridge)	-1.132			-1.17955	-1.1455	-1.20794	-1.19347	-1.13831	-1.15089	-1.16082	-1.17837																				C(CH3)3+	CH3 (av.)	54.9893			57.5213	56.2963	58.2906	55.7896	57.0516	56.9361	56.6508	56.8153
	B2H6	(term.)	3.969			4.09176	3.8129	4.03647	3.90634	3.89839	3.86234	3.82701	3.82235																				B(CH3)3	CH3 (av.)	20.4923			21.5867	21.2306	22.6908	20.1258	21.286	21.4772	21.3722	21.4377
	B4C2H6	BH	1.905			1.97399	1.94527	2.03555	1.8394	2.012	1.95271	1.94233	1.93423																				*	NHC-1	Imidazol-2-ylidene
	B4C2H6	CH	2.699			2.93703	2.89978	2.95107	2.80733	3.03466	2.91163	2.90467	2.90119																					NHC-2	Dihydroimidazol-2-ylidene		SD	5.23465	5.83419	8.55311	3.14669	5.07524	5.47457	5.6267	5.62083
	BH2F		4.973			5.05832	4.77427	5.0643	4.96308	4.79104	4.83407	4.79038	4.78233																								MSE	6.80382	6.433	9.64617	3.00567	5.97806	6.11391	6.19998	6.24348
	BH3		7.614			7.65237	7.07958	7.71573	7.35597	7.10045	7.16409	7.10355	7.09184																								MAE	6.80382	6.433	9.64617	3.37148	5.97808	6.11391	6.19998	6.24348
	BH4-		-0.59			-0.547359	-0.566826	-0.569636	-0.620297	-0.600989	-0.581677	-0.581846	-0.591355
	BHF2		4.136			4.21446	4.0867	4.25508	4.19243	4.11602	4.12931	4.09839	4.09243																								relSD	1.30202	1.45114	2.12742	0.782678	1.26237	1.36169	1.39953	1.39807
	BH		6.288			7.06079	5.65383	6.50523	6.78211	5.80624	5.87407	5.75426	5.77779																								relMSE	1.69232	1.60009	2.3993	0.747603	1.48693	1.52072	1.54213	1.55295
	Borazine	BH	4.557			4.67048	4.47809	4.64784	4.53461	4.47711	4.51524	4.48819	4.48249																								relMAE	1.69232	1.60009	2.3993	0.83859	1.48693	1.52072	1.54213	1.55295
	Borazine	NH	5.416			5.58059	5.4475	5.54554	5.41054	5.50723	5.44976	5.45345	5.45074																								max.rel.AE	6.9662	7.78213	12.3257	2.92487	7.1788	7.42235	7.61861	7.59669
	C2B2H4	BH	6.146			6.16918	5.96652	6.18067	6.00927	6.01608	5.9901	5.97241	5.96684
	C2B2H4	CH	4.669			4.82941	4.68964	4.85091	4.61505	4.68723	4.68462	4.67936	4.67017
	CH3+		15.046			15.4306	14.6037	15.4084	15.0028	14.6145	14.6714	14.623	14.6134
	C(NH2)2	NH2 (av.)	5.262			5.4197	5.30964	5.36539	5.32676	5.37219	5.31866	5.31481	5.3102
	H3NBH3	NH	2.377			2.39089	2.36145	2.36152	2.43063	2.38822	2.37926	2.36883	2.36546
	H3NBH3	BH	1.727			1.7147	1.61757	1.71956	1.627	1.63517	1.64902	1.6239	1.61999
	NHC-1*	NH	8.677			9.00249	8.91448	8.91466	8.87522	8.97242	8.91712	8.92091	8.91426
	NHC-1*	CH	6.782			7.09084	6.91638	6.98976	6.93286	6.8983	6.92385	6.8983	6.90346
	NHC-2*	NH	5.378			5.58023	5.53921	5.5293	5.47819	5.58299	5.54056	5.54838	5.54089
	NHC-2*	(eq.)	3.11			3.16482	3.08215	3.10976	3.13239	3.15418	3.10285	3.08655	3.08605
	NHC-2*	(ax.)	2.924			2.98404	2.87728	2.93961	2.95892	2.94833	2.89998	2.88035	2.87958
	CH3CNH2	NH (in)	8.47			8.69967	8.44154	8.58736	8.61545	8.59362	8.46946	8.44764	8.437
	CH3CNH2	NH (off)	7.94			8.28753	8.14425	8.23687	8.12982	8.23844	8.15485	8.14994	8.14443
	CH3CNH2	CH3 (off)	2.796			3.06016	2.94502	3.01931	2.95678	2.9872	2.94617	2.93838	2.9277
	CH3CNH2	CH3 (in)	0.936			1.10148	0.986673	1.06103	1.02688	1.00752	0.999747	0.98646	0.985586
	PH2CNH2	PH (“far”)	4.639			5.00173	4.79319	4.92217	4.77507	4.81512	4.77058	4.76387	4.74291
	PH2CNH2	PH	3.963			4.28641	3.97211	4.08702	4.12297	4.04156	3.98209	3.96626	3.95647
	PH2CNH2	NH	9.363			9.5414	9.29629	9.43922	9.50356	9.4981	9.33931	9.30659	9.29824
	PH2CNH2	NH (“far”)	8.861			9.2294	9.06292	9.19315	9.05213	9.15705	9.07717	9.0627	9.05595
	BF3OH2		3.341			3.61517	3.66118	3.63006	3.67183	3.7147	3.66356	3.66828	3.66496
	C(CH3)3+	CH3 (av.)	3.64322			3.79169	3.7056	3.7621	3.70677	3.74464	3.70357	3.69587	3.68338
	B(CH3)3	CH3 (av.)	0.588778			0.67227	0.618055	0.670704	0.592538	0.624879	0.615569	0.610205	0.603825
	*	NHC-1	Imidazol-2-ylidene
		NHC-2	Dihydroimidazol-2-ylidene		SD	0.152958	0.160835	0.128437	0.151163	0.178272	0.138873	0.149675	0.149317
					MSE	0.172566	0.0486069	0.127938	0.115036	0.0935216	0.0610984	0.046694	0.042467
					MAE	0.181003	0.122745	0.141491	0.136472	0.147009	0.111096	0.112785	0.111868
					relSD	0.908357	0.955135	0.762738	0.897698	1.05869	0.824712	0.888862	0.886731
					relMSE	1.0248	0.288657	0.759773	0.683152	0.555387	0.362838	0.277297	0.252195
					relMAE	1.0749	0.728934	0.84026	0.81045	0.873026	0.659756	0.669784	0.664339
					max.rel.AE	4.58927	3.76608	3.73707	4.9714	5.50453	3.15468	3.19791	3.1809
[truncated: 43 more columns]

## Sheet: TM70
			Exp. Ref.	Shieldings	cLH12ct-SsirPW92	cLH20t	cωLH22t	cscLH22ct-SVWN-m	cscLH22ta	cscLH22t	cscLH23t-mBR	cscLH23t-mBR-P			Shifts, Y-intercept			Exp. Ref.		cLH12ct-SsirPW92	cLH20t	cωLH22t	cscLH22ct-SVWN-m	cscLH22ta	cscLH22t	cscLH23t-mBR	cscLH23t-mBR-P
			Shifts
49Ti	TiBr4		483		-1456.47	-1471.75	-1478.6	-1411.18	-1372.62	-1462.36	-1469.75	-1469.59			49Ti	TiBr4		483		600.471	616.791	642.513	576.952	562.1	614.687	615.015	615.654
	TiMe4		1325		-2381.97	-2349.61	-2392.34	-2282.18	-2261.22	-2333.51	-2344.06	-2343.45				TiMe4		1325		1525.97	1494.65	1556.25	1447.95	1450.7	1485.84	1489.33	1489.52
	TiClMe3		1188		-2155.48	-2140.79	-2161.92	-2060.49	-2058.56	-2124.05	-2135.01	-2134.77				TiClMe3		1188		1299.48	1285.83	1325.83	1226.26	1248.04	1276.38	1280.27	1280.84
	TiCl2Me2		907		-1858.93	-1851.95	-1860.58	-1773.74	-1773.58	-1834.02	-1844.11	-1842.71				TiCl2Me2		907		1002.93	996.991	1024.49	939.506	963.06	986.34	989.382	988.783
	TiCl3Me		613		-1469	-1468.49	-1469.56	-1406.83	-1395.18	-1451.97	-1458.56	-1457.29				TiCl3Me		613		612.999	613.526	633.466	572.595	584.655	604.297	603.827	603.354
	TiCl4		0		-952.599	-957.514	-950.286	-942.007	-905	-954.252	-956.281	-956.238				TiCl4		0		96.6022	102.554	114.196	107.775	94.4765	106.574	101.548	102.307
	[Ti(CO)6]2-		-1389		668.551	662.823	653.431	652.665	667.331	661.968	659.461	661.281				[Ti(CO)6]2-		-1389		-1524.55	-1517.78	-1489.52	-1486.9	-1477.86	-1509.65	-1514.19	-1515.21
	TiCp2Br2		-668		-147.849	-153.988	-81.0212	-169.175	-142.545	-148.832	-159.832	-158.923				TiCp2Br2		-668		-708.147	-700.973	-755.069	-665.057	-667.979	-698.845	-694.901	-695.008
	TiCp2Cl2		-772		-2.99618	-6.47995	62.702	-28.9391	2.61777	-4.6963	-13.0058	-12.0868				TiCp2Cl2		-772		-853	-848.481	-898.792	-805.293	-813.141	-842.981	-841.727	-841.845
	TiCp2F2		-1037		321.695	323.058	380.473	274.202	308.495	321.441	317.433	318.244				TiCp2F2		-1037		-1177.69	-1178.02	-1216.56	-1108.43	-1119.02	-1169.12	-1172.17	-1172.18
	TiCpCl3		-341		-464.972	-468.742	-425.421	-473.106	-440.054	-466.432	-472.12	-471.554				TiCpCl3		-341		-391.025	-386.219	-410.669	-361.127	-370.47	-381.245	-382.613	-382.377
	TiCp*Cl3		-33		-679.062	-680.876	-623.051	-681.847	-649.724	-678.066	-684.201	-683.392				TiCp*Cl3		-33		-176.935	-174.084	-213.039	-152.386	-160.8	-169.612	-170.532	-170.539
51V	[V(CO)5N2]-		-1671		-188.001	-219.63	-242.197	-104.445	-107.247	-195.092	-218.002	-217.665			51V	[V(CO)5N2]-		-1671		-2011.74	-2006.42	-1951.21	-1896.19	-1883.14	-1996	-2004.16	-1999.23
	[V(CO)6]-		-1952		71.8206	34.9614	19.2928	128.375	121.632	52.5162	35.65	36.0656				[V(CO)6]-		-1952		-2271.56	-2261.01	-2212.7	-2129.01	-2112.02	-2243.61	-2257.81	-2252.96
	VF5		-895		-1271.54	-1287.65	-1249.18	-1235.77	-1206.9	-1282.82	-1284.38	-1284.48				VF5		-895		-928.195	-938.399	-944.227	-764.869	-783.481	-908.273	-937.786	-932.416
	VOCl3		0		-2250.93	-2297.32	-2269.28	-2019.84	-1994.07	-2246.99	-2294.13	-2285.4				VOCl3		0		51.1904	71.2732	75.8744	19.197	3.68099	55.8931	71.9662	68.5038
	VOClF2		-588		-1633.67	-1669.46	-1638.25	-1484.84	-1466.15	-1636.64	-1666.51	-1659.15				VOClF2		-588		-566.07	-556.593	-555.157	-515.803	-524.236	-554.456	-555.658	-557.742
	VOF3		-632		-1343.37	-1372.64	-1348.73	-1222.41	-1203.85	-1345.77	-1369.92	-1363.4				VOF3		-632		-856.37	-853.411	-844.678	-778.232	-786.529	-845.325	-852.248	-853.491
	VOMe3		1205		-3490.88	-3512.13	-3480.83	-3171.73	-3188.35	-3461.8	-3505.79	-3500.96				VOMe3		1205		1291.14	1286.08	1287.42	1171.09	1197.97	1270.7	1283.62	1284.07
	VOMe2(OMe)		470		-2695.69	-2717.84	-2675.18	-2449.16	-2450.37	-2679.37	-2713.09	-2708.14				VOMe2(OMe)		470		495.952	491.787	481.771	448.519	459.982	488.282	490.93	491.25
	VOMe(OMe)2		-210		-2005.61	-2025.71	-1980.93	-1824.58	-1804.72	-1997.7	-2022.52	-2017.38				VOMe(OMe)2		-210		-194.128	-200.34	-212.481	-176.056	-185.665	-193.394	-199.64	-199.516
	VO(OMe)3		-676		-1545.47	-1562.63	-1527.93	-1416.41	-1386.16	-1542.66	-1560.4	-1555.52				VO(OMe)3		-676		-654.27	-663.421	-665.479	-584.234	-604.227	-648.433	-661.763	-661.373
53Cr	[Cr2O7]2-		37		-3259.1	-3351.01	-3282.54	-2712.64	-2720.33	-3250.71	-3339.54	-3325.91			53Cr	[Cr2O7]2-		37		-19.4106	-25.124	-28.8584	12.231	7.46998	0.701084	2.77412	-17.823
	Cr(CO)5(CHNH2)		-1710		-1111.94	-1189.24	-1200.75	-821.222	-872.839	-1139.18	-1188.23	-1187.22				Cr(CO)5(CHNH2)		-1710		-2166.56	-2186.89	-2110.66	-1879.19	-1840.02	-2110.83	-2148.54	-2156.51
	Cr(CO)5(CMeNMe2)		-1632		-1182.97	-1260.85	-1273.9	-880.571	-928.367	-1209.43	-1259.87	-1258.72				Cr(CO)5(CMeNMe2)		-1632		-2095.54	-2115.28	-2037.5	-1819.84	-1784.49	-2040.58	-2076.89	-2085.01
	Cr(CO)5(PF3)		-1824		-899.145	-990.872	-1013.15	-643.613	-703.854	-952.989	-989.828	-988.777				Cr(CO)5(PF3)		-1824		-2379.36	-2385.26	-2298.25	-2056.8	-2009	-2297.02	-2346.94	-2354.95
	Cr(CO)6		-1795		-861.46	-947.53	-969.693	-610.957	-666.899	-909.423	-946.422	-945.272				Cr(CO)6		-1795		-2417.05	-2428.6	-2341.71	-2089.45	-2045.96	-2340.58	-2390.34	-2398.46
	CrO2Cl2		261		-3714.9	-3827.91	-3756.19	-3004.94	-3017.36	-3631.23	-3742.2	-3777.58				CrO2Cl2		261		436.395	451.779	444.79	304.531	304.502	381.221	405.432	433.85
	CrO2F2		-87		-3169.35	-3272.07	-3211.13	-2588.65	-2604.92	-3112.03	-3204.88	-3227.95				CrO2F2		-87		-109.16	-104.06	-100.267	-111.763	-107.944	-137.972	-131.881	-115.781
	[CrO3Cl]-		112		-3403.16	-3499.39	-3431.02	-2793.96	-2802.6	-3369.96	-3449.08	-3462.64				[CrO3Cl]-		112		124.655	123.256	119.624	93.5481	89.7399	119.953	112.316	118.911
	[CrO3F]-		65		-3274.61	-3369.96	-3308.18	-2717.21	-2730.87	-3267.72	-3347.83	-3342.3				[CrO3F]-		65		-3.89699	-6.17427	-3.22151	16.7948	18.0091	17.7166	11.0631	-1.43054
	[CrO4]2-		0		-3341.92	-3431.4	-3355.11	-2820.87	-2827.35	-3350.31	-3426.78	-3415.03				[CrO4]2-		0		63.4104	55.2722	43.7098	120.459	114.492	100.301	90.0146	71.2955
55Mn	Mn2(CO)10		-2277		-1910.34	-2056.03	-1991.36	-1344	-1446.24	-2015.44	-2051.47	-2051.58			55Mn	Mn2(CO)10		-2277		-2668.87	-2399.33	-2414.07	-2094.23	-1979.49	-2375.97	-2432.78	-2394.07
	Mn(CO)5Cl		-1004		-2824.23	-2968.84	-2984.71	-2098.37	-2252.66	-2935.31	-2959.13	-2958.1				Mn(CO)5Cl		-1004		-1754.99	-1486.52	-1420.72	-1339.87	-1173.07	-1456.11	-1525.12	-1487.54
	Mn(CO)5(COMe)		-1851		-2274.35	-2424.91	-2380.46	-1662.48	-1772.07	-2377.77	-2420.44	-2420.22				Mn(CO)5(COMe)		-1851		-2304.87	-2030.45	-2024.98	-1775.75	-1653.66	-2013.65	-2063.81	-2025.43
	Mn(CO)5H		-2528		-1544.56	-1688.84	-1674.55	-1109.89	-1192.52	-1684.19	-1708.46	-1718.55				Mn(CO)5H		-2528		-3034.66	-2766.52	-2730.88	-2328.34	-2233.21	-2707.23	-2775.8	-2727.1
	[Mn(CO)5]-		-2780		-1630.56	-1772.28	-1664.34	-1108.28	-1191.77	-1697.45	-1772.11	-1772.16				[Mn(CO)5]-		-2780		-2948.65	-2683.08	-2741.1	-2329.95	-2233.96	-2693.97	-2712.14	-2673.48
	[Mn(CO)6]+		-1445		-2333.96	-2501.35	-2517.21	-1747.24	-1904.93	-2475.26	-2493.84	-2492.7				[Mn(CO)6]+		-1445		-2245.26	-1954.01	-1888.23	-1691	-1520.8	-1916.15	-1990.41	-1952.95
	Mn(NO)3(CO)		-1171		-3239.33	-3360.26	-2998.93	-2421.39	-2441.6	-3367.23	-3612.15	-3513.12				Mn(NO)3(CO)		-1171		-1339.89	-1095.1	-1406.51	-1016.85	-984.127	-1024.19	-872.105	-932.528
	MnCp(C6H6)		-180		-4552.49	-4206.22	-4258.66	-3365.27	-3278.26	-4165.79	-4179.53	-4177.49				MnCp(C6H6)		-180		-26.7257	-249.139	-146.778	-72.9607	-147.467	-225.629	-304.721	-268.157
	MnCp(C7H8)		1077		-5956.4	-5514.89	-5516.52	-4441.95	-4304.64	-5461.21	-5482.75	-5482.49				MnCp(C7H8)		1077		1377.18	1059.53	1111.08	1003.72	878.916	1069.79	998.497	1036.84
	MnCp(CO)3		-2225		-2225.35	-2352.75	-2358.95	-1515.14	-1635.06	-2317.51	-2348.24	-2347.03				MnCp(CO)3		-2225		-2353.87	-2102.61	-2046.48	-1923.09	-1790.67	-2073.9	-2136.01	-2098.61
	[MnO4]-		0		-4832.75	-5003.47	-4864.2	-3730.94	-3790.95	-4834.48	-5100.28	-4968.49				[MnO4]-		0		253.535	548.104	458.765	292.707	365.223	443.066	616.025	522.841
57Fe	Fe(CO)3(C4H4)		-583		-2004.02	-2162.54	-2043.85	-1242.33	-1363.13	-2138.67	-2175.61	-2175.18			57Fe	Fe(CO)3(C4H4)		-583		-563.631	-573.547	-588.108	-514.555	-525.713	-578.055	-564.176	-564.896
	Fe(CO)3(CH2CHCHCH2)		4		-2595.16	-2749.15	-2657.51	-1728	-1859.68	-2728.55	-2751.18	-2752.03				Fe(CO)3(CH2CHCHCH2)		4		27.514	13.0637	25.5509	-28.8831	-29.1604	11.8172	11.4006	11.9494
	Fe(CO)3(CH2CHCHO)		1274		-3868.54	-3999.94	-3913.29	-2775.71	-2930.38	-3981.43	-3999.52	-3999.13				Fe(CO)3(CH2CHCHO)		1274		1300.89	1263.84	1281.33	1018.82	1041.54	1264.7	1259.74	1259.05
	Fe(CO)4(CH2CHCN)		303		-2715.38	-2882.16	-2764.92	-1937.1	-2068.58	-2866.41	-2881.65	-2883.25				Fe(CO)4(CH2CHCN)		303		147.735	146.072	132.96	180.216	179.732	149.683	141.873	143.17
	Fe(CO)4(CH2CHOMe)		5		-2659.27	-2828.34	-2706.9	-1900.19	-2026.96	-2810.54	-2830.92	-2830.65				Fe(CO)4(CH2CHOMe)		5		91.6228	92.2506	74.9405	143.298	138.113	93.8076	91.1395	90.5704
	Fe(CO)5		0		-2421.54	-2607.55	-2472.42	-1731.97	-1854.68	-2589.65	-2606.75	-2608.23				Fe(CO)5		0		-146.108	-128.537	-159.545	-24.913	-34.1695	-127.077	-133.033	-131.852
	FeCp2		1532		-4471.87	-4316.95	-4391.91	-3145.03	-3202.31	-4309.93	-4309.64	-4311.11				FeCp2		1532		1904.23	1580.86	1759.95	1388.14	1313.46	1593.2	1569.86	1571.03
	FeCp(CO)2iPr		796		-3581.83	-3730.11	-3715.97	-2465.43	-2623.13	-3712.54	-3729.96	-3729.37				FeCp(CO)2iPr		796		1014.19	994.018	1084.01	708.546	734.286	995.809	990.183	989.295
	FeCp(CO)2Me		684		-3411.58	-3549.39	-3542.84	-2352.51	-2504.03	-3534.99	-3548.64	-3547.77				FeCp(CO)2Me		684		843.931	813.297	910.878	595.626	615.183	818.26	808.862	807.692
59Co	fac-Co(NH3)3(CN)3		3356		-8806.44	-8706.76	-8693.47	-7454.76	-7494.63	-8689.95	-8681.52	-8689			59Co	fac-Co(NH3)3(CN)3		3356		2932.02	2933.22	3009.21	2690.8	2722.96	2920.4	2909.86	2916.33
	Co(acac)3		12500		-19982.1	-18069.9	-18091.5	-16801.2	-16160.9	-18010	-18055.9	-18038.7				Co(acac)3		12500		14107.7	12296.4	12407.2	12037.2	11389.2	12240.5	12284.2	12266
	[Co(CN)6]3-		0		-5969.06	-6227.29	-6207.37	-4788.89	-5037.28	-6216.97	-6225.95	-6215.27				[Co(CN)6]3-		0		94.6431	453.737	523.108	24.9309	265.609	447.43	454.288	442.6
	Co(CO)4H		-3721		-2148.74	-2325.87	-2168.75	-1614.88	-1702.44	-2344.69	-2339.05	-2347.98				Co(CO)4H		-3721		-3725.68	-3447.67	-3515.51	-3149.08	-3069.23	-3424.85	-3432.61	-3424.69
	[Co(CO)4]-		-3100		-2395.93	-2570.38	-2283.69	-1695.28	-1790.85	-2565.45	-2569.85	-2573.98				[Co(CO)4]-		-3100		-3478.49	-3203.17	-3400.57	-3068.68	-2980.82	-3204.09	-3201.81	-3198.68
	CoCp(C2H4)2		-1235		-4184.32	-4081.77	-4091.62	-3075.74	-3093.5	-4081.25	-4080.8	-4080.55				CoCp(C2H4)2		-1235		-1690.1	-1691.78	-1592.63	-1688.22	-1678.17	-1688.29	-1690.86	-1692.12
	[Co(H2O)6]3+		15100		-27714	-23449.9	-23185	-23877.6	-21992.8	-23409.5	-23423.9	-23418.8				[Co(H2O)6]3+		15100		21839.5	17676.4	17500.7	19113.7	17221.1	17639.9	17652.3	17646.1
	[Co(NH3)4(CO3)]+		9700		-16209.6	-14745.4	-14726.6	-13926.7	-13273.7	-14716.6	-14734.7	-14728.4				[Co(NH3)4(CO3)]+		9700		10335.2	8971.9	9042.37	9162.76	8501.98	8947.03	8963.03	8955.77
	[Co(NH3)6]3+		8176		-16831.8	-15254.3	-15268.4	-14539.4	-13834.2	-15244.1	-15249.1	-15246.6				[Co(NH3)6]3+		8176		10957.3	9480.77	9584.1	9775.48	9062.54	9474.58	9477.42	9473.96
61Ni	Ni(C2H4)2(PMe3)		-866		-521.669	-560.021	-429.113	-401.477	-427.252	-564.45	-561.324	-561.408			61Ni	Ni(C2H4)2(PMe3)		-866		-972.248	-961.44	-875.243	-873.919	-872.215	-958.301	-958.902	-959.204
	Ni(CO)4		0		-1553.57	-1635.45	-1406.78	-1322.34	-1362.43	-1639.21	-1630.84	-1633.5				Ni(CO)4		0		59.6533	113.985	102.428	46.9444	62.9592	116.464	110.613	112.885
	Ni(cod)2		937		-2279.79	-2259.02	-2017	-1957.62	-1947.83	-2259.37	-2255.88	-2256.54				Ni(cod)2		937		785.873	737.559	712.649	682.229	648.358	736.615	735.65	735.925
	Ni(PCl3)4		267		-1817.73	-1861.92	-1630.5	-1606.02	-1641.33	-1861.23	-1861.48	-1861.69				Ni(PCl3)4		267		323.815	340.457	326.148	330.626	341.858	338.478	341.255	341.078
	Ni(PF3)4		-929		-750.331	-802.119	-659.071	-601.784	-643.675	-800.268	-800.376	-800.441				Ni(PF3)4		-929		-743.587	-719.342	-645.285	-673.611	-655.792	-722.482	-719.849	-720.171
	Ni(PMe3)4		40		-1538.49	-1584.46	-1335.84	-1274.51	-1332.68	-1584.83	-1582.25	-1582.65				Ni(PMe3)4		40		44.5757	62.9974	31.485	-0.889688	33.2112	62.0837	62.027	62.0421
	Ni(t,t,t-cdt)		206		-1691.22	-1665.48	-1418.29	-1469.52	-1464.38	-1668	-1668.56	-1667.39				Ni(t,t,t-cdt)		206		197.304	144.023	113.932	194.127	164.91	145.253	148.333	146.777
	Ni(t,t,t-cdt)(CO)		747		-2186.17	-2187.65	-1895.95	-1924.68	-1928.77	-2190.69	-2185.57	-2186.35				Ni(t,t,t-cdt)(CO)		747		692.249	666.189	591.597	649.284	629.302	667.938	665.347	665.741
	Ni(t,t,t-cdt)(PMe3)		922		-2318.47	-2302.08	-2012.57	-2014.43	-2010.21	-2301.19	-2299.32	-2299.19				Ni(t,t,t-cdt)(PMe3)		922		824.547	780.617	708.21	739.032	710.747	778.436	779.091	778.581
																		SD	49Ti	113.517	108.072	137.944	76.4596	77.4722	102.864	104.18	104.446
			Y-Interceps	49Ti	-855.997	-854.96	-836.09	-834.232	-810.524	-847.678	-854.733	-853.931							51V	152.733	150.275	131.526	114.257	104.727	143.924	149.213	147.42
				51V	-2199.74	-2226.05	-2193.41	-2000.64	-1990.38	-2191.09	-2222.16	-2216.89							53Cr	276.521	284.039	243.135	124.553	104.935	240.63	263.097	268.385
				53Cr	-3278.51	-3376.13	-3311.4	-2700.41	-2712.86	-3250.01	-3336.76	-3343.73							55Mn	360.227	282.359	251.132	225.737	235.847	254.657	322.318	287.309
				55Mn	-4579.22	-4455.36	-4405.43	-3438.23	-3425.73	-4391.42	-4484.25	-4445.65							57Fe	158.334	107.235	155.503	109.75	111.157	107.827	107.263	106.548
				57Fe	-2567.65	-2736.09	-2631.96	-1756.89	-1888.85	-2716.73	-2739.78	-2740.08							59Co	2216.33	987.932	941.727	1424.34	1000.69	984.778	984.881	984.061
				59Co	-5874.42	-5773.55	-5684.26	-4763.96	-4771.67	-5769.54	-5771.66	-5772.67							61Ni	98.0332	124.415	154.886	139.602	156.428	123.921	124.144	124.395
				61Ni	-1493.92	-1521.46	-1304.36	-1275.4	-1299.47	-1522.75	-1520.23	-1520.61							ALL	455.307	281.746	277.62	297.885	243.359	268.998	283.791	278.669
			Slopes	49Ti	1.11273	1.10428	1.13442	1.05741	1.06437	1.09661	1.09869	1.09891						MSE	49Ti	2.59269	2.39852	3.09157	1.32035	1.48043	2.22193	2.26983	2.27485
				51V	1.14044	1.13769	1.11959	1.05185	1.05429	1.12641	1.1361	1.13415							51V	-69.5044	-68.145	-59.1868	-25.6596	-26.8662	-62.5612	-67.3552	-66.3908
				53Cr	1.30329	1.31159	1.26462	1.12726	1.10349	1.26382	1.28906	1.29407							53Cr	-199.351	-204.809	-173.934	-83.6481	-68.0208	-173.409	-189.999	-193.291
				55Mn	1.18514	1.05389	1.0602	0.922943	0.867096	1.04101	1.05662	1.04284							55Mn	-242.097	-70.4669	-78.718	100.762	173.79	-53.6317	-74.0343	-56.017
				57Fe	1.15078	1.04641	1.12627	0.863337	0.855112	1.05159	1.04006	1.0401							57Fe	67.2626	20.7023	56.3291	-60.9669	-64.6363	23.0168	17.8727	17.8898
				59Co	1.25986	1.06606	1.06823	1.10111	1.01617	1.06319	1.06474	1.06399							59Co	1177.35	299.307	309.107	458.102	73.2408	286.292	293.312	289.925
				61Ni	0.915545	0.879944	0.805076	0.82615	0.803126	0.87952	0.878825	0.878894							61Ni	-12.4242	-17.6616	-28.6754	-25.5753	-28.9624	-17.724	-17.8262	-17.8161
																			ALL	82.4167	-10.7824	-1.84507	48.217	11.3909	-4.26738	-10.2922	-8.22462
																		MAE	49Ti	101.151	96.6581	127.034	65.0773	67.7522	92.2472	93.1541	93.4086
																			51V	114.067	113.702	101.872	95.1066	81.8805	106.08	113.047	111.228
																			53Cr	249.644	256.27	220.959	116.446	99.6197	219.104	236.951	243.502
																			55Mn	370.641	223.796	213.898	219.88	254.326	203.996	268.902	236.784
																			57Fe	134.235	86.3955	130.706	106.91	106.948	87.3927	86.4099	86.03
																			59Co	1457.85	724.74	699.203	928.862	825.468	731.947	728.103	728.524
																			61Ni	80.5258	111.017	127.629	106.9	120.301	110.289	110.281	110.668
																			ALL	342.592	223.153	224.62	222.845	212.858	213.849	227.127	222.855
																		rel SD	49Ti	4.18263	3.98202	5.08267	2.81723	2.85454	3.79014	3.83862	3.8484
																			51V	4.83791	4.76007	4.16616	3.61915	3.3173	4.5589	4.72642	4.66963
																			53Cr	13.2624	13.623	11.6611	5.97374	5.03286	11.541	12.6186	12.8722
																			55Mn	9.33956	7.32069	6.51107	5.85265	6.11477	6.60245	8.35671	7.44904
																			57Fe	7.48623	5.0702	7.35239	5.18913	5.25567	5.09822	5.07154	5.03774
																			59Co	11.7758	5.24909	5.0036	7.56781	5.31691	5.23234	5.23288	5.22853
																			61Ni	5.25366	6.66749	8.30044	7.48134	8.38308	6.64101	6.65297	6.6664
																			ALL	7.92244	6.64319	6.81135	5.37513	5.08028	6.16931	6.62933	6.51332
																		rel MSE	49Ti	0.0955303	0.0883759	0.113912	0.0486497	0.0545479	0.0818692	0.0836343	0.083819
																			51V	-2.2016	-2.15854	-1.87478	-0.812783	-0.851003	-1.98167	-2.13352	-2.10297
																			53Cr	-9.56122	-9.82297	-8.34215	-4.0119	-3.26239	-8.31696	-9.11265	-9.27055
																			55Mn	-6.27683	-1.82699	-2.04091	2.61245	4.50583	-1.3905	-1.91948	-1.45235
																			57Fe	3.18027	0.978831	2.66331	-2.8826	-3.05609	1.08827	0.845044	0.845851
																			59Co	6.2555	1.59028	1.64235	2.434	0.389144	1.52113	1.55843	1.54043
																			61Ni	-0.66582	-0.946496	-1.53673	-1.3706	-1.55211	-0.949839	-0.955314	-0.954775
																			ALL	-1.52282	-1.77497	-1.40474	-0.50427	-0.412668	-1.46233	-1.7077	-1.6546
																		rel MAE	49Ti	3.727	3.56146	4.68068	2.39784	2.4964	3.39894	3.43235	3.44173
																			51V	3.61316	3.60159	3.22687	3.01256	2.59362	3.36016	3.58082	3.52323
																			53Cr	11.9733	12.2911	10.5975	5.58494	4.77792	10.5086	11.3646	11.6788
																			55Mn	9.60956	5.80233	5.54571	5.7008	6.59387	5.28898	6.9718	6.13906
																			57Fe	6.34678	4.08489	6.17993	5.05484	5.05662	4.13204	4.08558	4.06761
																			59Co	7.74586	3.8507	3.71501	4.93524	4.38589	3.88899	3.86857	3.87081
																			61Ni	4.31542	5.94945	6.83971	5.72881	6.44701	5.91046	5.91001	5.93078
																			ALL	6.74238	5.57794	5.80039	4.55611	4.56015	5.18624	5.60156	5.50962
																		max rel AE	49Ti	7.40508	6.25076	8.52071	4.53016	4.70891	5.92618	6.05473	6.06172
																			51V	10.793	10.6246	8.87583	7.13318	6.71958	10.2946	10.5531	10.3969
																			53Cr	29.8343	30.3886	26.221	14.1225	12.0365	26.167	28.5536	28.9429
																			55Mn	20.7482	14.2106	11.8944	11.6683	14.1572	12.2156	15.9716	13.5556
																			57Fe	17.5993	9.36253	13.6174	12.0651	10.9912	9.44723	9.18122	9.13923
																			59Co	35.8086	13.6888	12.7555	21.3256	11.2698	13.4951	13.5607	13.5282
																			61Ni	9.93641	11.2357	15.2045	13.6864	15.4685	11.0674	11.2085	11.1913
																			ALL	35.8086	30.3886	26.221	21.3256	15.4685	26.167	28.5536	28.9429
																				D	D
																				lh12ct-ssirpw92	lh20t
																				D	D
																				-2.70554	-2.97957
																				-21.8976	-22.8726
																				-22.232	-23.1789
																				-26.636	-26.919
																				-29.8343	-30.3886
																				8.41221	9.15006
																				-1.06283	-0.818242
																				0.606968	0.539833
																				-3.30441	-3.41363
																				3.04127	2.65094
																					lh14t-calpbe
																				D	D
																				-10.4766	-10.4001
																				-2062.47	-2060.78
																				-1995.09	-1993.47
																				-2266.15	-2260.26
																				-2308.56	-2303.4
																				400.473	399.861
																				-117.387	-116.977
																				116.31	115.386
																				-2.10158	-2.01949
																				83.2514	83.739
